# Supplementary material for: Mechanical force regulates tendon extracellular matrix organization and tenocyte morphogenesis through TGFbeta signaling
Source: eLife. 2018 Nov 26;7:e38069. doi: 10.7554/eLife.38069 (PMC6345564; doi:10.7554/eLife.38069)
Supplement: Figure 2—source data 1. [file elife-38069-fig2-data1.csv]

Figure 2 - source data 1 (refer Figure 2E)
Dataset: Measurement of length of tenocyte projections along ventral VMS.
Embryo #	Ctrl-NS	Embryo #	Ctrl-S	Embryo #	Btx-NS	Embryo #	Btx-S
E1	54.3083	E1	58.7277	E1	27.3291	E1	61.0364
E1	50.9432	E1	72.4845	E1	56.8378	E1	69.0966
E1	57.322	E1	90.3911	E1	41.3102	E1	67.9706
E1	68.9751	E1	60.5322	E1	58.2617	E1	77.8269
E1	52.5278	E1	60.275	E1	65.0812	E1	65.1168
E1	50.2631	E1	64.8361	E1	60.7113	E1	73.9552
E1	36.0026	E1	86.3943	E1	65.0759	E1	74.5571
E1	64.7507	E1	55.496	E1	72.37	E1	75.6602
E1	52.7357	E1	60.6685	E1	86.4025	E1	70.1063
E1	58.9569	E1	59.7697	E1	62.1522	E1	82.8898
E1	61.5811	E1	72.4273	E1	68.4089	E1	83.497
E1	57.6094	E1	68.8708	E1	66.89	E1	73.8724
E1	70.6186	E1	56.0559	E1	80.8824	E1	77.8377
E1	54.4022	E1	69.2227	E1	59.6791	E1	72.8872
E1	51.8793	E1	62.562	E1	62.5083	E1	66.3374
E1	63.9529	E1	66.7109	E1	55.0813	E1	65.9861
E1	56.7374	E1	62.0838	E1	68.4603	E1	67.4928
E1	42.7308	E1	70.6557	E1	48.9732	E1	76.5735
E1	55.8468	E1	59.7921	E1	61.2673	E1	82.3971
E1	51.7641	E1	69.1751	E1	53.5236	E1	71.0642
E1	56.2859	E1	67.9928	E1	69.1322	E1	77.0548
E1	55.4371	E1	82.2428	E1	66.3743	E1	73.0306
E1	56.4751	E1	63.6553	E1	52.7839	E1	82.6942
E1	57.0797	E1	70.0439	E1	64.1726	E1	81.3676
E1	64.5076	E1	67.1295	E1	72.3122	E1	86.6451
E1	60.1401	E1	63.3349	E1	56.8024	E1	83.0009
E1	62.5855	E1	83.3264	E1	56.1227	E1	69.3603
E1	73.8078	E1	79.8762	E1	57.4652	E1	66.7278
E1	54.5762	E1	73.8105	E1	50.3363	E1	72.578
E1	70.4304	E1	90.4858	E1	58.3509	E1	82.9098
E1	71.0552	E1	75.8461	E1	55.7045	E2	86.9158
E1	104.3308	E1	66.8283	E1	82.5365	E2	85.8798
E1	73.4314	E1	72.0224	E1	60.6627	E2	55.0672
E1	71.6177	E1	75.411	E1	50.0815	E2	62.4772
E1	68.0897	E1	69.7287	E1	72.029	E2	49.0601
E1	64.2159	E1	79.3791	E1	72.7799	E2	80.4782
E1	53.4686	E1	68.1465	E1	77.3414	E2	36.7041
E1	77.251	E1	73.0153	E1	62.8247	E2	63.9426
E1	85.7907	E1	72.3165	E1	72.9762	E2	83.8803
E1	50.7833	E1	83.2488	E1	57.8441	E2	81.9811
E1	64.549	E1	74.2736	E1	77.8153	E2	97.896
E1	58.2153	E1	69.0744	E1	55.1022	E2	81.0405
E1	46.4105	E1	69.6711	E1	55.2097	E2	77.1565
E2	88.5376	E1	76.1716	E1	55.3815	E2	86.6161
E2	79.312	E1	85.9488	E1	43.4743	E2	71.8034
E2	73.2538	E1	81.1973	E2	31.4748
E2	88.5613	E1	87.5016	E2	39.1319
E2	82.6983	E1	88.2098	E2	26.6699
E2	88.9372	E1	102.3427	E2	24.4179
E2	125.2545	E1	77.724	E2	53.1087
E2	95.2282	E1	64.788	E2	40.8028
E2	87.621	E1	60.628	E2	36.8529
E2	86.075	E1	74.2637	E2	46.1055
E2	85.5823	E1	72.4322	E2	50.0694
E2	67.3986	E1	83.3561	E2	63.3628
E2	79.1909	E1	79.4538	E2	51.5639
E2	77.4931	E1	79.008	E2	51.0621
E2	84.3832	E1	83.1345	E2	61.534
E2	62.1478	E1	80.3164	E2	52.5064
E2	81.924	E1	86.4686	E2	51.5784
E2	87.3059	E1	84.1719	E2	54.3224
E2	88.9255	E1	77.6599	E2	56.5892
E2	79.8831	E1	78.1812	E2	64.2385
E2	94.9954	E1	81.3837	E2	58.4361
E2	87.2585	E1	62.995	E2	111.5814
E2	94.9954	E1	70.1725	E2	57.9283
E2	84.9054	E1	68.0331	E2	56.0206
E2	71.6493	E1	67.4849	E2	56.7506
E2	70.8726	E1	70.3822	E2	63.5564
E2	67.8103	E1	93.9695	E2	61.2856
E2	84.1685	E1	71.1465	E2	68.4838
E2	96.7411	E1	73.2491	E2	73.8013
E2	95.2855	E1	66.2193	E2	52.4324
E2	81.8223	E1	62.6072	E2	64.7558
E2	81.2299	E2	27.8548	E2	53.8797
E2	72.3352	E2	40.4107	E2	46.337
E2	82.9487	E2	44.9967	E2	64.1479
E2	82.3642	E2	60.0017	E2	70.8149
E2	74.2053	E2	62.4964	E2	66.6401
E2	80.5146	E2	72.4825	E2	65.8568
E2	77.4529	E2	85.4285	E2	67.7034
E2	85.9681	E2	57.2271	E2	64.2905
E2	86.9712	E2	59.4342	E2	63.1149
E2	90.6587	E2	60.8253	E2	65.5411
E2	88.69	E2	86.3555	E2	65.3282
E2	82.7071	E2	71.0136	E2	66.9609
E2	83.7321	E2	62.9152	E2	72.2714
E2	89.22	E2	62.2543	E2	58.8901
E2	76.2327	E2	66.7977	E2	40.2377
E2	68.6387	E2	81.2746	E2	50.8178
E2	81.7781	E2	75.3969	E2	54.9137
E2	73.4961	E2	81.2138	E2	55.3297
E2	81.7781	E2	81.9247	E2	42.9272
E2	69.5223	E2	85.3502	E2	60.3465
E2	74.4254	E2	81.2872	E2	59.7364
E2	79.191	E2	76.2532	E2	58.7406
E2	73.9012	E2	75.6457	E2	57.3963
E2	73.781	E2	78.3628	E2	54.7019
E2	46.4363	E2	75.6799	E2	51.6304
E3	74.1391	E2	63.0417	E2	49.651
E3	78.6673	E2	72.754	E2	43.6063
E3	55.4165	E2	75.4794	E2	48.0477
E3	54.0981	E2	65.5806	E2	52.8797
E3	47.6334	E2	67.2535	E3	61.1731
E3	73.309	E2	76.3702	E3	47.196
E3	78.2833	E2	71.3232	E3	45.9552
E3	51.4249	E2	61.289	E3	47.3246
E3	77.7756	E2	85.9003	E3	50.1579
E3	55.95	E2	60.4376	E3	39.2821
E3	66.2822	E2	63.5977	E3	62.9839
E3	62.2045	E2	80.2767	E3	42.3372
E3	59.0483	E2	64.719	E3	54.0181
E3	60.0801	E2	66.2074	E3	78.8445
E3	64.2336	E2	72.0199	E3	79.8264
E3	67.3509	E2	67.9497	E3	81.1406
E3	67.0426	E2	109.7907	E3	41.6256
E3	68.6453	E2	56.6367	E3	61.631
E3	65.1923	E2	64.7454	E3	42.7186
E3	60.8216	E2	55.9437	E3	71.4168
E3	64.2343	E2	58.0898	E3	74.0293
E3	57.6965	E3	70.2894	E3	54.4997
E3	66.676	E3	36.967	E3	67.0281
E3	68.3252	E3	79.8889	E3	59.4327
E3	71.1073	E3	65.8462	E3	49.3642
E3	58.106	E3	31.6854	E3	37.5871
E3	65.6441	E3	39.164	E3	55.5317
E3	62.9013	E3	35.3038	E3	64.6368
E3	67.3013	E3	75.8217	E3	65.1438
E3	67.866	E3	108.5655	E3	65.0839
E3	67.6251	E3	94.4171	E3	59.9593
E3	68.7969	E3	90.3382	E3	50.865
E3	69.9283	E3	86.4878	E3	50.7254
E3	70.8985	E3	87.2361	E3	61.7352
E3	70.3446	E3	86.4304	E3	60.2509
E3	67.4691	E3	74.0722	E3	67.7394
E3	61.2225	E3	76.6614	E3	56.0685
E3	72.7315	E3	87.6178	E3	63.1652
E3	71.7528	E3	65.7589	E3	58.336
E3	75.2867	E3	117.8409	E3	75.0511
E3	75.7581	E3	107.2533	E3	68.8034
E3	67.677	E3	105.179	E3	79.1715
E3	74.8607	E3	92.2942	E3	61.3888
E3	75.5563	E3	105.8709	E3	53.8574
E3	68.3437	E3	85.1443	E3	70.7475
E3	69.7702	E3	83.0095	E3	69.098
E3	75.8086	E3	93.382	E3	67.3273
E3	71.6597	E3	79.2966	E3	61.1329
E3	73.5434	E3	93.6467	E3	67.8406
E3	84.0045	E3	75.4986	E3	64.4866
E3	69.7505	E3	84.2414	E3	53.7889
E3	60.5619	E3	75.9834
E3	66.7862	E3	92.3095
E3	61.8115	E3	85.1684
E3	58.2408	E3	84.6817
E3	66.3571	E3	70.0917
E3	61.1805	E3	81.7624
E4	51.6719	E3	82.9253
E4	50.2578	E3	88.2174
E4	43.8523	E3	89.3041
E4	52.3653	E3	95.0831
E4	75.7603	E3	93.1687
E4	75.2738	E3	75.6797
E4	76.6083	E3	80.6544
E4	73.465	E3	76.3588
E4	90.3913	E3	91.3336
E4	81.5117	E3	82.8875
E4	87.5265	E3	97.0675
E4	76.1792	E3	92.2411
E4	63.0951	E3	89.701
E4	73.2032	E3	80.6808
E4	74.3901	E3	83.1375
E4	77.6135	E3	97.7272
E4	83.0589	E3	77.3538
E4	74.0513	E3	71.5187
E4	77.6135	E3	85.3746
E4	83.0589	E3	73.0296
E4	74.0513	E3	77.7555
E4	70.5549	E3	71.237
E4	76.1876	E3	54.3633
E4	73.3096	E3	99.9243
E4	67.9633	E3	107.3011
E4	85.105	E3	65.7663
E4	84.9512
E4	66.5143
E4	90.9549
E4	80.5028
E4	83.729
E4	74.9839
E4	66.2886
E4	63.46
E4	61.3187
E4	72.8544
E4	78.3964
E4	77.6487
E4	79.1631
E4	71.6951
E4	70.6785
E4	66.9104
E4	61.6337
E4	68.285
E4	62.9684
E4	64.8694
E4	73.8009
E4	59.88
E4	62.8407
E4	53.8332
E4	55.8677
E4	59.9028
E4	57.3096
E4	54.5749
E5	43.0868
E5	65.2959
E5	34.7533
E5	31.9959
E5	27.8246
E5	45.746
E5	58.3681
E5	69.0653
E5	70.1178
E5	59.9177
E5	66.8035
E5	67.6892
E5	79.825
E5	61.7045
E5	73.4663
E5	86.2973
E5	69.5742
E5	84.7913
E5	70.4167
E5	90.2247
E5	87.4886
E5	86.7723
E5	90.4211
E5	89.7461
E5	83.9842
E5	84.1688
E5	71.5505
E5	83.5594
E5	76.3949
E5	65.952
E5	67.216
E5	69.1449
E5	70.9794
E5	74.3723
E5	75.233
E5	71.2049
E5	94.5489
E5	71.5302
E5	74.465
E5	85.6408
E5	77.0018
E5	82.447
E5	92.2612
E5	93.7204
E5	83.007
E5	87.6487
E5	89.4175
E5	78.8819
E5	60.2062
E5	83.0421
E5	84.8932
E5	67.9463
E5	80.5717
E5	127.8342
E5	82.5889
E5	63.3194
E5	48.9451
E5	83.3495
E6	65.6344
E6	93.2285
E6	72.2368
E6	78.5987
E6	72.5408
E6	84.7394
E6	69.3037
E6	82.797
E6	105.4718
E6	85.9007
E6	106.5162
E6	102.7862
E6	87.1783
E6	77.4184
E6	88.0056
E6	85.4089
E6	88.9715
E6	83.5778
E6	83.0293
E6	87.6851
E6	83.6062
E6	74.6231
E6	95.5378
E6	81.0681
E6	85.7388
E6	94.7524
E6	102.9
E6	78.075
E6	95.1254
E6	79.2409
E6	80.9316
E6	73.9969
E6	79.4124
E6	92.7662
E6	77.6132
E6	77.6522
E6	93.0523
E6	78.0542
E6	79.2447
E6	71.1893
E6	80.3034
E6	75.6998
E6	66.3193
E6	81.496
E6	62.3225
E6	71.5939
E6	73.0442
E6	56.7193
E6	67.9699
E6	58.2027
E6	53.863
E6	54.6293
