# Supplementary material for: Mechanical force regulates tendon extracellular matrix organization and tenocyte morphogenesis through TGFbeta signaling
Source: eLife. 2018 Nov 26;7:e38069. doi: 10.7554/eLife.38069 (PMC6345564; doi:10.7554/eLife.38069)
Supplement: Figure 2—source data 2. [file elife-38069-fig2-data2.csv]

Figure 2 - source data 2 (refer Figure 2F)
Dataset:	Branch points /Cell - 8 cells analyzed per embryo
Embryo	Primary	Secondary	Tertiary	Quaternary
Ctrl-1	3	5	6	6
Ctrl-2	4	4	6	8
Ctrl-3	4	5	7	6
Ctrl-4	4	5	6	7
Btx-1	2	2	2	1
Btx-2	4	3	4	0
Btx-3	2	3	2	0
Btx-4	1	3	1	0
