# Supplementary material for: Mechanical force regulates tendon extracellular matrix organization and tenocyte morphogenesis through TGFbeta signaling
Source: eLife. 2018 Nov 26;7:e38069. doi: 10.7554/eLife.38069 (PMC6345564; doi:10.7554/eLife.38069)
Supplement: Figure 2—figure supplement 1—source data 1. [file elife-38069-fig2-figsupp1-data1.csv]

Figure 2 - figure supplement 1 source data 1
Density of Projections (projections/micron) along the ventral VMS
	Ctrl-NS	Ctrl-S	Btx-NS	Btx-S
E1	0.3603	0.6010	0.4254	0.593619465
E1	0.5368	0.6892	0.4256	0.619197738
E1	0.5725	0.6382	0.3815	0.622988353
E2	0.9842	0.4788	0.3991	0.884076205
E2	0.7753	0.4717	0.7225	0.879268711
E2	0.6773	0.8371	0.6122	0.773585949
E3	0.7804	0.8818	0.6916	1.138920958
E3	0.6800	0.7935	0.6428	1.044244646
E3	0.6783	0.5054	0.7371	0.780291053
E4	0.8674	0.8175	0.3298	1.138920958
E4	0.6729	0.8431	0.2823	0.769844593
E4	0.8368	0.7451	0.3885	0.780291053
E5	0.6773	0.6480	0.5263	0.789179257
E5	0.6990	0.8342	0.5955	0.653470511
E5	0.7370	0.8603	0.7963	0.713401674
E6	1.0845	0.6537	0.4434	0.583147764
E6	0.7008	0.7373	0.3664	0.39977898
E6	0.5382	1.0524	0.5468	0.132382903
E7	0.7553	0.8154	0.4723	0.836542227
E7	0.6612	0.7871	0.4010	0.614884528
E7	0.4949	0.7224	0.5290	0.37589746
E8	0.7651	0.7659	0.3883	0.471246713
E8	0.5480	0.4701	0.5743	0.763160974
E8	0.7825	0.4919	0.4541	0.598820663
E9	0.7447	0.8992	0.3982	0.665804256
E9	0.6364	0.7522	0.3806	0.752571931
E9	0.4725	0.6787	0.6445	1.150235479
E10	0.6545		0.3975	0.809249605
E10	0.6301		0.3512	0.817386439
E10	0.7454		0.4197	0.624202217
				0.616358439
				0.760313316
				0.596015002
