# Supplementary material for: Mechanical force regulates tendon extracellular matrix organization and tenocyte morphogenesis through TGFbeta signaling
Source: eLife. 2018 Nov 26;7:e38069. doi: 10.7554/eLife.38069 (PMC6345564; doi:10.7554/eLife.38069)
Supplement: Figure 2—figure supplement 2—source data 1. [file elife-38069-fig2-figsupp2-data1.csv]

Figure 2 - figure supplement 2 source data 1
Dataset: Measurement of tenocyte projection length.
Embryo #	WT	Embryo #	cacnb1-/-
E1	42.9537	E1	16.0783
E1	59.4982	E1	23.0892
E1	42.9505	E1	29.4859
E1	56.1817	E1	20.3371
E1	42.2145	E1	33.0481
E1	52.843	E1	35.3792
E1	44.3418	E1	40.354
E1	43.1948	E1	42.7964
E1	48.6739	E1	44.3889
E1	47.9607	E1	36.679
E1	47.1811	E1	36.1742
E1	48.9723	E1	35.9103
E1	53.5283	E1	38.3966
E1	45.7572	E1	49.251
E1	45.6608	E1	40.3662
E1	52.0268	E1	57.5011
E1	45.1839	E1	64.3101
E1	50.0238	E1	50.0099
E1	52.1916	E1	65.6966
E1	48.0966	E1	54.9497
E1	50.6936	E1	64.3468
E1	60.692	E1	63.0177
E1	63.7583	E1	57.1033
E1	63.0727	E1	53.6442
E1	57.7639	E1	68.1202
E1	58.1638	E1	57.8431
E1	67.7381	E1	50.6476
E1	57.0265	E1	68.1139
E1	59.5957	E1	62.8827
E1	55.3196	E1	66.3961
E1	64.8304	E1	60.7287
E1	65.6594	E1	65.5623
E1	65.5467	E1	59.9509
E1	71.8762	E1	65.4333
E1	68.5996	E1	61.4319
E1	66.4255	E1	64.6655
E1	76.1792	E1	74.2654
E1	62.8688	E1	62.8827
E1	76.8829	E1	50.1707
E1	75.807	E1	59.7364
E1	59.81	E1	52.0947
E1	57.6625	E1	59.0457
E1	66.2042	E1	53.919
E1	60.3746	E1	52.3318
E1	63.5044	E1	36.1746
E1	56.209	E1	39.0245
E1	62.824	E1	47.9734
E1	67.2672	E2	56.9189
E1	58.9824	E2	43.9018
E1	66.0899	E2	46.823
E1	63.5634	E2	33.6806
E1	60.4073	E2	43.0797
E1	65.123	E2	43.4518
E1	68.2929	E2	45.4944
E1	63.2624	E2	41.4418
E1	59.302	E2	52.1511
E1	67.8118	E2	63.111
E1	55.7239	E2	52.3074
E1	61.9469	E2	44.139
E1	58.1223	E2	60.8413
E1	56.0918	E2	59.7457
E1	67.2588	E2	68.5744
E1	58.9443	E2	63.7055
E1	57.9291	E2	73.6775
E1	45.5013	E2	60.3515
E1	55.2034	E2	62.1417
E1	52.8696	E2	62.0001
E1	42.3342	E2	65.0053
E1	57.5681	E2	39.4038
E1	46.7067	E2	53.6364
E2	50.4419	E2	76.9634
E2	51.3271	E2	44.0502
E2	46.4853	E2	51.3598
E2	59.8049	E2	39.9374
E2	51.0162	E2	60.7109
E2	54.4366	E2	55.356
E2	59.4086	E2	57.0334
E2	58.9438	E2	60.1294
E2	55.4453	E2	55.046
E2	55.9443	E2	55.3796
E2	53.2308	E2	53.7297
E2	59.3588	E2	68.0785
E2	63.1735	E2	67.4744
E2	67.5148	E2	71.548
E2	74.2808	E2	64.9295
E2	52.4409	E2	64.3781
E2	58.7687	E2	58.3099
E2	57.3689	E2	70.6544
E2	50.892	E2	50.0504
E2	74.1716	E2	67.9079
E2	71.2674	E2	52.6063
E2	73.4855	E2	60.1261
E2	69.5015	E2	50.5605
E2	74.4423	E2	50.8475
E2	63.6608	E3	30.5711
E2	67.8707	E3	29.4836
E2	74.9376	E3	33.2146
E2	81.068	E3	38.127
E2	67.2015	E3	29.5252
E2	77.8778	E3	36.844
E2	72.6865	E3	23.105
E2	69.5367	E3	42.4057
E2	68.9944	E3	45.4133
E2	68.1159	E3	45.4829
E2	63.4755	E3	53.0007
E2	57.5592	E3	45.8225
E2	67.0653	E3	49.7449
E2	58.8314	E3	48.5531
E2	59.1479	E3	43.5638
E2	53.029	E3	39.3551
E2	45.5109	E3	37.7819
E2	29.4019	E3	49.0376
E2	47.2854	E3	51.5361
E2	53.78	E3	46.7994
E2	46.1047	E3	51.2991
E2	47.745	E3	38.5062
E2	51.9239	E3	46.6823
E2	51.7319	E3	53.2559
E2	61.478	E3	29.7732
E2	46.5922	E3	42.472
E2	39.1178	E3	50.8211
E2	42.1226	E3	48.1668
E2	49.1204	E3	47.0513
E2	43.8343	E3	60.3082
E2	47.3631	E3	53.3227
E3	40.3041	E3	50.2074
E3	47.023	E3	64.5833
E3	37.4062	E3	57.0883
E3	41.9233	E3	48.077
E3	47.4461	E3	50.4284
E3	38.9066	E3	55.6276
E3	44.9268	E3	51.0113
E3	52.6891	E3	53.8624
E3	37.8475	E3	53.0264
E3	43.924	E3	35.199
E3	33.5826	E3	35.6856
E3	36.6156	E3	37.2885
E3	37.7843	E3	45.1491
E3	56.3156	E3	47.2749
E3	55.5873	E3	39.5443
E3	49.7349	E3	46.8585
E3	49.5664	E3	38.9255
E3	66.4853	E3	39.8437
E3	63.6519	E3	38.3033
E3	50.762	E3	38.9794
E3	62.1895	E3	42.8887
E3	47.3222	E3	30.7853
E3	54.9475	E3	29.9976
E3	60.0029	E3	33.3502
E3	50.4339	E3	31.1229
E3	52.2977	E3	28.9724
E3	57.9904	E3	36.4325
E3	67.2173	E3	27.7688
E3	55.9014	E3	45.8581
E3	63.0196	E3	36.4893
E3	68.9593	E3	47.0465
E3	62.1432	E3	33.1472
E3	53.0975	E3	56.4763
E3	61.1093	E3	33.7231
E3	64.1907	E3	42.8462
E3	68.2359	E4	41.8219
E3	60.0829	E4	31.6348
E3	54.9813	E4	38.1673
E3	67.0757	E4	39.6765
E3	69.1039	E4	39.76
E3	59.5847	E4	52.8937
E3	70.9421	E4	66.7754
E3	66.5823	E4	76.8925
E3	66.544	E4	56.9544
E3	52.2484	E4	72.022
E3	38.2968	E4	63.7886
E3	57.695	E4	62.5352
E3	36.6235	E4	65.5593
E3	61.0305	E4	75.0406
E3	51.8928	E4	78.0882
E3	48.1614	E4	41.4712
E3	69.8805	E4	70.4378
E3	52.5438	E4	89.879
E3	50.3632	E4	72.1607
E4	55.9331	E4	73.8516
E4	53.2114	E4	77.0335
E4	58.7318	E4	67.934
E4	57.2481	E4	67.4394
E4	57.2829	E4	68.4212
E4	48.8898	E4	86.1797
E4	46.8195	E4	83.1003
E4	50.9202	E4	63.2263
E4	61.6831	E4	68.5688
E4	52.6054	E4	57.8412
E4	56.421	E4	54.8558
E4	58.9127	E5	41.5492
E4	56.1084	E5	33.9794
E4	64.1294	E5	37.0278
E4	78.312	E5	18.4715
E4	55.0781	E5	28.8388
E4	51.9673	E5	31.777
E4	58.5076	E5	29.5799
E4	61.1428	E5	35.4704
E4	57.524	E5	22.791
E4	65.9264	E5	21.9388
E4	72.238	E5	29.4633
E4	74.4738	E5	22.2286
E4	79.0343	E5	17.649
E4	76.1035	E5	17.6286
E4	64.4321	E5	34.9643
E4	65.1089	E5	41.6132
E4	74.8914	E5	36.8996
E4	75.8843	E5	45.72
E4	78.6854	E5	46.1377
E4	81.2222	E5	38.6168
E4	81.0625	E5	32.9432
E4	76.958	E5	29.9372
E4	77.3953	E5	36.76
E4	80.8641	E5	41.0074
E4	75.9937	E5	29.7699
E4	66.2006	E5	26.8259
E4	76.8893	E5	42.6023
E4	71.0176	E5	42.1169
E4	89.9188	E5	41.3465
E4	75.5562	E5	43.1393
E4	75.2116	E5	40.037
E4	76.2283	E5	33.1723
E4	62.8195	E5	48.4192
E4	72.501	E5	44.1211
E4	75.501	E5	44.6292
E4	75.862	E5	44.3801
E4	95.9285	E5	32.075
E4	83.1371	E5	36.5404
E4	67.6558	E5	34.3119
E4	75.6227	E5	39.3045
E4	71.4365	E5	25.4921
E4	72.4338	E5	29.4424
E4	71.1625	E5	29.5297
E4	82.0713	E5	28.9058
E4	88.276	E5	27.2997
E4	67.2693	E5	24.9192
E4	72.8896	E5	35.7641
E4	60.2274	E5	27.3663
E4	69.1628	E5	31.2293
E4	54.4738	E5	29.7567
E4	42.4957	E5	30.5482
E4	38.7866	E5	33.0407
E4	48.8825	E5	27.1725
E4	44.8855	E5	25.9098
E4	64.3741	E5	26.7464
E4	59.1025	E5	28.8733
E4	64.345	E5	30.1991
E5	57.9798	E5	27.4027
E5	54.6663	E5	32.3531
E5	64.0311	E5	26.5284
E5	55.1502	E5	33.1139
E5	50.4259	E5	27.3753
E5	52.0065	E5	22.8609
E5	61.2336	E5	25.5064
E5	57.3831	E5	24.1447
E5	65.132	E6	25.549
E5	65.5073	E6	28.4476
E5	66.1033	E6	28.5398
E5	61.8012	E6	30.2852
E5	72.4993	E6	22.9001
E5	59.8421	E6	35.3741
E5	57.2885	E6	43.7155
E5	65.2044	E6	47.9401
E5	57.8998	E6	47.0917
E5	68.9805	E6	47.8287
E5	70.9033	E6	53.1648
E5	71.4046	E6	45.9989
E5	59.8008	E6	44.6922
E5	69.9497	E6	43.9208
E5	58.3132	E6	44.2693
E5	52.7453	E6	46.1496
E5	66.9419	E6	51.5214
E5	69.2939	E6	56.3119
E5	71.8467	E6	51.9247
E5	65.1207	E6	63.8437
E5	67.2186	E6	53.0682
E5	72.4059	E6	58.1474
E5	63.8318	E6	76.1285
E5	64.295	E6	70.669
E5	72.4058	E6	62.8392
E5	71.8768	E6	60.7656
E5	71.0511	E6	60.4272
E5	66.5554	E6	64.5838
E5	64.5441	E6	61.7636
E5	63.3293	E6	64.0656
E5	60.2583	E6	69.1284
E5	65.4998	E6	67.0582
E5	74.8828	E6	59.0056
E5	69.428	E6	64.8173
E5	57.442	E6	57.4749
E5	70.4695	E6	71.3913
E5	64.1775	E6	65.6739
E5	66.301	E6	58.9432
E5	60.5927	E6	66.6485
E5	71.1406	E6	52.0295
E5	78.5682	E6	38.522
E5	62.4067	E6	46.0975
E5	65.7084	E6	48.1523
E5	74.0608	E6	57.5761
E5	69.9782	E6	50.2313
E5	66.5758	E6	55.1315
E5	78.887	E6	54.6709
E5	70.9216	E6	53.4608
E5	75.719	E6	35.1757
E5	63.4083	E6	39.2201
E5	66.5194	E6	31.0324
E5	61.3824	E6	38.2162
E5	66.9687	E6	39.777
E5	49.5531	E6	51.9816
E5	53.4648	E6	38.2183
E5	52.567	E6	41.6577
E5	60.3485
E5	62.1276
E5	49.1208
E6	41.3966
E6	52.8158
E6	45.8247
E6	38.8388
E6	45.316
E6	37.9444
E6	48.2972
E6	44.0378
E6	50.3697
E6	48.2524
E6	52.6285
E6	59.4275
E6	62.1467
E6	62.7531
E6	60.5148
E6	63.7207
E6	70.0537
E6	63.6322
E6	56.0417
E6	62.6243
E6	61.3396
E6	68.0112
E6	65.5083
E6	85.9671
E6	73.3772
E6	69.7482
E6	59.9125
E6	70.7898
E6	57.4794
E6	56.2379
E6	72.8676
E6	57.8785
E6	62.0757
E6	58.6144
E6	60.2026
E6	66.8217
E6	68.3636
E6	59.6084
E6	71.7517
E6	58.1582
E6	71.1729
E6	63.9927
E6	62.0152
E6	62.4784
E6	62.8301
E6	59.7924
E6	53.3557
E6	51.7959
E6	59.6881
E6	58.4905
E6	56.7032
E6	57.2416
E6	58.2365
E6	55.6373
E6	63.8476
E6	67.3108
E6	54.4228
E6	56.5253
E6	58.4353
E6	57.0351
E6	51.0176
E6	42.3752
E6	38.6873
E6	38.7784
E6	41.6495
E6	38.5931
