# Supplementary material for: Mechanical force regulates tendon extracellular matrix organization and tenocyte morphogenesis through TGFbeta signaling
Source: eLife. 2018 Nov 26;7:e38069. doi: 10.7554/eLife.38069 (PMC6345564; doi:10.7554/eLife.38069)
Supplement: Figure 3—source data 1. [file elife-38069-fig3-data1.csv]

Figure 3 - source data 1 (refer to Figure 3I)
Dataset: Measurement of number of embryos showing localized or diffuse Tsp4b-GFP
	Localized	Diffuse
Ctrl	10	0
Btx	5	13
