# Supplementary material for: Mechanical force regulates tendon extracellular matrix organization and tenocyte morphogenesis through TGFbeta signaling
Source: eLife. 2018 Nov 26;7:e38069. doi: 10.7554/eLife.38069 (PMC6345564; doi:10.7554/eLife.38069)
Supplement: Figure 3—source data 2. [file elife-38069-fig3-data2.csv]

Figure 3 - source data 1 (refer to Figure 3J)
Dataset: Measurement of fluorescence intesities along VMS stained for Tsp4b
Embryo #	Ctrl	Embryo #	Btx
E1	1715.566	E1	860.839
E1	1888.533	E1	1188.705
E1	1610.05	E1	1015.438
E1	1845.945	E1	907.257
E2	1049.734	E2	518.784
E2	1177.188	E2	394.406
E2	1324.876	E2	345.56
E3	1317.118	E2	537.181
E3	1764.285	E3	1120.202
E3	974.101	E3	841.959
E3	1057.517	E3	551.921
E4	1262.817	E4	588.908
E4	1690.924	E4	768.939
E4	1693.735	E4	919.509
E4	970.581	E4	546.042
E5	1708.382	E5	1373.75
E5	1228.575	E5	1530.867
E5	1243.49	E5	1252.659
E5	1185.119	E5	860.502
E6	888.05	E6	1082.244
E6	905.077	E6	1256.505
E6	831.908	E6	1226.186
E6	799.344	E6	832.217
E7	807.095	E7	990.245
E7	744.532	E7	846.894
E7	767.507	E7	819.016
E7	670.365	E7	839.533
E8	1343.245	E8	774.672
E8	908.748	E8	612.565
E8	1438.663	E8	999.468
E8	1304.616	E8	942.157
E9	1337.032	E9	660.837
E9	1176.9	E9	587.684
E9	962.22	E9	770.82
E9	877.487	E9	893.768
E10	2462.286
E10	2521.349
E10	1802.149
E10	1941.003
