# Supplementary material for: Mechanical force regulates tendon extracellular matrix organization and tenocyte morphogenesis through TGFbeta signaling
Source: eLife. 2018 Nov 26;7:e38069. doi: 10.7554/eLife.38069 (PMC6345564; doi:10.7554/eLife.38069)
Supplement: Figure 3—figure supplement 1—source data 1. [file elife-38069-fig3-figsupp1-data1.csv]

Figure 3 - figure supplement 1 - source data 1 (refer to Figure 3A)
Dataset: Measurement of fluorescence intensities of Laminin along ventral VMS.
Embryo #	Ctrl	Embryo #	Btx
E1	438.127	E1	561.553
E1	339.896	E1	622.287
E1	340.546	E1	690.377
E1	261.365	E1	570.968
E1	307.1	E1	534.242
E1	443.484	E1	576.795
E2	431.939	E1	441.046
E2	566.872	E2	564.435
E2	502.667	E2	718.309
E2	453.788	E2	511.244
E2	635.539	E2	287.358
E2	497.043	E2	413.987
E3	370.482	E2	526.719
E3	309.452	E3	205.853
E3	284.745	E3	255.196
E3	218.87	E3	321.892
E4	412.062	E3	338.946
E4	441.701	E3	518.249
E4	404.607	E3	445.126
E5	431.184	E4	453.97
E5	335.967	E4	372.432
E5	272.262	E4	438.179
		E4	395.284
		E4	358.289
		E4	300.51
		E5	673.546
		E5	752.929
		E5	745.449
		E5	479.393
		E5	569.906
		E5	371.96
		E6	302.472
		E6	369.536
		E6	375.877
		E6	695.542
		E6	595.116
		E7	620.455
		E7	468.681
		E7	343.66
		E7	569.107
		E7	537.72
		E7	537.696
		E8	692.379
		E8	871.593
		E8	1000.623
		E8	910.57
		E8	706.875
		E8	797.478
		E9	537.761
		E9	448.226
		E9	428.829
		E9	415.839
		E9	432.385
