# Supplementary material for: Mechanical force regulates tendon extracellular matrix organization and tenocyte morphogenesis through TGFbeta signaling
Source: eLife. 2018 Nov 26;7:e38069. doi: 10.7554/eLife.38069 (PMC6345564; doi:10.7554/eLife.38069)
Supplement: Figure 3—figure supplement 1—source data 2. [file elife-38069-fig3-figsupp1-data2.csv]

Figure 3 - figure supplement 1 - source data 2 (refer to Figure 3B)
Dataset: Measurement of fluorescence intensities of Fibronectin along ventral VMS.
Embryo #	Ctrl	Embryo #	Btx
E1	1015.369	E1	1273.845
E1	1528.425	E1	1211.666
E1	1437.954	E1	1215.34
E1	1384.929	E1	1207.397
E1	1315.881	E1	962.011
E1	1307.139	E1	878.825
E2	957.01	E2	1279.5425
E2	1282.56	E2	1074.7315
E2	1281.346	E2	1204.3725
E2	1427.078	E2	931.0835
E2	1249.038	E2	1039.3305
E2	1119.802	E3	1368.813
E3	748.4415	E3	1693.196
E3	494.4685	E3	1828.428
E3	692.1455	E3	1510.829
E3	843.6615	E4	607.1995
E3	641.5305	E4	939.9185
E4	985.2265	E4	1461.6465
E4	644.0275	E4	1134.8395
E4	1336.4945	E4	1013.6075
E4	799.2685	E5	616.516
E4	639.2295	E5	421.88
E4	875.8845	E5	665.873
E5	608.965	E5	617.12
E5	605.677	E6	532.7405
E5	867.06	E6	648.8385
E5	858.222	E6	698.9875
E5	762.281	E6	732.2755
E6	1748.7905	E6	490.2175
E6	2048.4935	E6	686.5945
E6	1676.0095	E6	792.8795
E6	870.1025	E6	488.6775
E6	1389.0325	E7	764.009
E6	1433.3385	E7	604.727
E7	1253.519	E7	410.951
E7	1483.954	E7	659.32
E7	1446.053	E7	816.773
E7	1139.113
E8	1192.488
E8	775.134
E8	642.99
E8	707.346
