# Supplementary material for: Mechanical force regulates tendon extracellular matrix organization and tenocyte morphogenesis through TGFbeta signaling
Source: eLife. 2018 Nov 26;7:e38069. doi: 10.7554/eLife.38069 (PMC6345564; doi:10.7554/eLife.38069)
Supplement: Figure 3—figure supplement 2—source data 1. [file elife-38069-fig3-figsupp2-data1.csv]

Figure 3 - figure supplement 2 - source data 1 (refer to Figure 3 - figure supplement 2E)
Dataset: Measurement of area of Tsp4b localization
Embryo #	Ctrl-NS	Embryo #	Ctrl-S	Embryo #	Btx-NS	Embryo #	Btx-S
E1	47542	E1	48648	E1	51948	E1	56337
E1	46911	E1	55805	E1	39056	E1	55879
E1	49326	E1	47773	E1	35713	E1	55988
E1	32048	E1	46687	E1	23921	E2	57836
E2	43576	E2	55712	E2	37849	E2	50349
E2	47163	E2	50000	E2	47933	E2	56478
E2	50609	E2	55953	E2	42816	E3	57912
E2	42382	E2	51786	E2	35361	E3	54710
E3	56942	E3	39777	E3	40838	E3	46410
E3	50011	E3	50259	E3	36004	E4	52190
E3	27340	E3	47022	E3	36592	E4	54700
E3	35922	E3	51230	E3	34629	E4	32441
E4	33385	E4	47878	E4	25895
E4	31496	E4	54447	E4	38083
E4	22574	E4	44821	E4	45456
E4	26793	E4	43340	E4	38834
E5	71936	E5	74450	E5	38044
E5	54394	E5	74691	E5	48518
E5	44331	E5	54713	E5	42267
E5	64681	E5	55688	E5	29361
