# Supplementary material for: Mechanical force regulates tendon extracellular matrix organization and tenocyte morphogenesis through TGFbeta signaling
Source: eLife. 2018 Nov 26;7:e38069. doi: 10.7554/eLife.38069 (PMC6345564; doi:10.7554/eLife.38069)
Supplement: Figure 4—source data 1. [file elife-38069-fig4-data1.csv]

Figure 4 - source data 1 (refer to Figure 4H)
Dataset: Measurement of Tsp4b fluorescence intensities at ventral VMS.
Embryo #	Ctrl	Embryo #	Nocodazole
E1	48.568	E1	55.987
E1	57.863	E1	47.622
E1	69.817	E1	52.763
E1	63.55	E1	58.671
E2	43.446	E2	28.082
E2	43.573	E2	34.966
E2	32.457	E2	32.967
E2	35.504	E2	50.518
E3	76.442	E3	43.977
E3	56.583	E3	53.816
E3	65.435	E3	53.621
E3	78.804	E3	61.892
E4	79.117	E4	37.97
E4	99.114	E4	40.4
E5	77.383	E4	37.561
E5	81.804	E4	38.319
E5	78.137	E5	62.84
E5	69.179	E5	60.649
E6	38.658	E6	62.409
E6	55.635	E6	48.844
E6	40.078	E6	58.509
E6	43.311	E6	50.337
E7	52.795	E7	36.222
E7	53.251	E7	28.034
E7	56.72	E7	37.034
E7	62.769	E7	32.065
E8	44.15	E8	49.92
E8	45.55	E8	59.216
E8	36.188	E8	58.804
E8	49.672	E8	50.492
