# Supplementary material for: Mechanical force regulates tendon extracellular matrix organization and tenocyte morphogenesis through TGFbeta signaling
Source: eLife. 2018 Nov 26;7:e38069. doi: 10.7554/eLife.38069 (PMC6345564; doi:10.7554/eLife.38069)
Supplement: Figure 4—source data 2. [file elife-38069-fig4-data2.csv]

Figure 4 - source data 2 (refer to Figure 4I)
Dataset: Number of Tsp4b aggregates along ventral VMS.
Embryo #	Ctrl	Embryo #	Nocodazole
E1	2	E1	18
E1	5	E1	8
E1	3	E1	21
E1	1	E1	21
E2	2	E2	12
E2	6	E2	18
E2	8	E2	14
E2	6	E2	19
E3	10	E3	22
E3	13	E3	20
E3	7	E3	28
E3	9	E3	26
E4	3	E4	32
E4	4	E4	23
E4	5	E4	15
E4	6	E4	19
E5	4	E5	21
E5	9	E5	22
E5	7	E5	19
E5	10	E5	24
E6	8	E6	32
E6	5	E6	24
E6	8	E6	18
E6	4	E6	13
E7	7	E7	28
E7	6	E7	16
E7	5	E7	20
E7	5	E7	15
E8	4
E8	7
E8	3
E8	7
E9	4
E9	8
E9	5
E9	7
