# Supplementary material for: Mechanical force regulates tendon extracellular matrix organization and tenocyte morphogenesis through TGFbeta signaling
Source: eLife. 2018 Nov 26;7:e38069. doi: 10.7554/eLife.38069 (PMC6345564; doi:10.7554/eLife.38069)
Supplement: Figure 5—source data 1. [file elife-38069-fig5-data1.csv]

Figure 5 - source data 1 (refer to Figure 5I)
Dataset: Measurement of fluorescence intensities of pSMAD3 localization in tenocyte nuclei
Embryo #	Ctrl	Embryo #	SB431542
E1	55.675	E1	38.136
E1	52.846	E1	75.701
E1	65.215	E1	69.952
E1	49.347	E1	76.201
E1	55.332	E1	86.49
E1	58.107	E1	70.89
E1	43.529	E1	74.037
E1	71.216	E1	93.255
E1	53.994	E1	61.373
E1	73.415	E2	32.332
E2	104.827	E2	21.129
E2	115.838	E2	17.626
E2	157.685	E2	47.01
E2	145.27	E2	50.971
E2	113.064	E2	35.962
E2	78.849	E2	44.262
E2	149.094	E2	48.937
E2	90.234	E2	33.706
E2	91.564	E2	34.051
E3	75.701	E3	20.383
E3	109.247	E3	16.457
E3	67.997	E3	27.282
E3	119.255	E3	17.284
E3	47.053	E3	36.433
E3	70.283	E3	17.137
E3	61.314	E3	20.5
E3	106.857	E3	14.101
E3	37.004	E3	14.615
E3	42.136	E3	29.067
E4	158.467	E4	45.078
E4	138.797	E4	27.697
E4	96.513	E4	42.752
E4	107.588	E4	39.987
E4	90.485	E4	44.378
E4	100.007	E4	29.901
E4	118.058	E4	56.297
E4	83.381	E4	50.984
E4	168.4	E4	40.838
E4	145.186	E4	50.46
E5	109.09	E5	64.988
E5	100.337	E5	83.936
E5	90.499	E5	74.594
E5	88.096	E5	82.171
E5	106.698	E5	100.363
E5	98.258	E5	84.537
E5	104.969	E5	82.158
E5	87.473	E5	82.298
E5	109.38	E6	101.507
E5	130.219	E6	87.46
E6	103.812	E6	57.262
E6	84.783	E6	57.262
E6	123.189	E6	57.264
E6	106.117	E6	111.733
E6	87.565	E6	94.283
E6	84.598	E6	57.76
E6	105.861	E6	50.098
E6	86.947	E6	82.801
E6	83.5	E7	15.593
E7	43.632	E7	30.443
E7	62.523	E7	32.685
E7	99.334	E7	50.665
E7	111.779	E7	16.39
E7	90.235	E7	22.951
E7	96.744	E7	41.828
E7	55.131	E7	19.384
E7	53.082	E7	31.606
E7	101.286	E7	17.542
E7	113.675
