# Supplementary material for: Mechanical force regulates tendon extracellular matrix organization and tenocyte morphogenesis through TGFbeta signaling
Source: eLife. 2018 Nov 26;7:e38069. doi: 10.7554/eLife.38069 (PMC6345564; doi:10.7554/eLife.38069)
Supplement: Figure 5—source data 2. [file elife-38069-fig5-data2.csv]

Figure 5 - source data 2 (refer to Figure 5H)
Dataset: Measurement of length of tenocyte projections along ventral VMS
Embryo #	Ctrl	Embryo #	SB431542
E1	46.56	E1	59.0986
E1	45.66	E1	54.5403
E1	34.46	E1	60.0733
E1	59.96	E1	56.2541
E1	58.45	E1	45.6144
E1	88.28	E1	55.5671
E1	79.4	E1	56.9858
E1	98.9	E1	55.4223
E1	93.2	E1	72.055
E1	69.42	E1	60.571
E1	58.77	E1	52.8533
E1	102.96	E1	68.6029
E1	66.72	E1	60.62
E1	50.06	E1	35.3065
E1	62.01	E1	46.9773
E1	64.93	E1	62.7189
E1	51.96	E1	62.7689
E1	65.12	E1	61.3909
E1	62.54	E1	55.9022
E1	62.28	E1	53.7726
E1	70.15	E1	63.348
E1	92.09	E1	58.5854
E1	94.87	E1	53.1853
E1	81.2	E1	54.673
E1	81.38	E1	23.4064
E1	91.75	E1	55.6197
E1	82.33	E1	67.6139
E1	85.94	E1	57.7674
E1	86.8	E1	47.0477
E1	89.52	E1	56.5971
E1	80.13	E1	57.8316
E1	87.17	E1	58.1237
E1	78.8	E1	62.0813
E1	93.53	E1	57.275
E1	96.71	E1	58.4424
E1	104.61	E1	67.9574
E1	106.89	E1	44.003
E1	104.75	E1	59.1636
E1	78.44	E1	47.6516
E1	114.32	E1	52.6388
E1	100.26	E1	53.5891
E1	120.93	E1	47.6463
E1	84.07	E1	41.9883
E1	87.47	E2	39.104
E1	77.14	E2	48.1861
E1	77.96	E2	27.1639
E1	85.15	E2	28.7532
E2	46.73	E2	32.4261
E2	51.44	E2	35.922
E2	45.76	E2	48.8537
E2	47.21	E2	52.38
E2	62.69	E2	36.8976
E2	46.31	E2	44.6236
E2	57.81	E2	52.6728
E2	41.16	E2	44.4188
E2	57.4	E2	58.0319
E2	62.77	E2	69.3943
E2	67.35	E2	61.1331
E2	60.38	E2	64.4419
E2	55.53	E2	68.5017
E2	52.05	E2	77.5235
E2	58.32	E2	64.3568
E2	61.03	E2	64.3959
E2	64.68	E2	62.2221
E2	53.98	E2	63.0852
E2	54.53	E2	58.3445
E2	63.93	E2	63.364
E2	61.16	E2	58.1215
E2	84.63	E2	49.0945
E2	78.77	E2	63.2524
E2	78.2	E2	66.1096
E2	94.75	E2	69.6403
E2	78.52	E2	66.0945
E2	73	E2	48.9213
E2	75.43	E2	59.0639
E2	72.94	E2	64.1047
E2	72.45	E2	60.4497
E2	64.86	E2	60.5363
E2	83.59	E2	58.5176
E2	68.52	E2	65.466
E2	66.04	E2	63.0042
E2	78.25	E2	51.792
E2	76.47	E2	59.3951
E2	70.74	E2	52.2694
E2	70.31	E3	52.1297
E2	65.97	E3	52.5357
E2	70.65	E3	75.1844
E2	79.69	E3	55.6032
E2	81.76	E3	58.2739
E2	87.91	E3	60.3933
E2	79.86	E3	68.7719
E2	72.39	E3	86.9675
E2	84.09	E3	80.0497
E2	81.32	E3	91.4079
E2	67.11	E3	74.288
E2	72.85	E3	75.5998
E2	64.34	E3	78.2436
E2	66.51	E3	82.1482
E2	64.38	E3	72.6343
E2	61.95	E3	66.65
E2	74.72	E3	70.5238
E2	67.27	E3	77.3193
E2	71.15	E3	68.1406
E2	75.63	E3	59.8914
E2	62.87	E3	68.3303
E2	58.78	E3	71.6653
E2	69.58	E3	63.2951
E2	52.33	E3	65.4299
E2	65.58	E3	75.341
E2	63.29	E3	65.3981
E3	61.57	E3	77.7384
E3	64.7	E3	52.3138
E3	58.98	E3	68.9142
E3	58.39	E3	58.0282
E3	61.65	E3	64.3097
E3	54.44	E3	59.9095
E3	62.31	E3	61.3728
E3	62.31	E3	48.815
E3	62.45	E3	60.7855
E3	55.84	E3	42.7219
E3	70.84	E3	58.1395
E3	69.17	E3	59.9271
E3	68.13	E4	57.3593
E3	66.93	E4	44.3933
E3	68	E4	36.3796
E3	75.48	E4	38.898
E3	69.89	E4	43.2762
E3	65.12	E4	68.9598
E3	66.97	E4	59.1038
E3	66.42	E4	45.6713
E3	66.89	E4	48.4519
E3	66.28	E4	43.6424
E3	75.74	E4	52.3571
E3	67.26	E4	60.5
E3	72.92	E4	41.3177
E3	68.12	E4	77.1794
E3	72.81	E4	69.4105
E3	69.07	E4	84.0655
E3	74.29	E4	51.4714
E3	68.31	E4	65.6351
E3	71.99	E4	61.5924
E3	71.72	E4	68.8623
E3	74.54	E4	67.6487
E3	76.45	E4	62.2195
E3	71	E4	68.9396
E3	82.81	E4	64.4667
E3	74.27	E4	71.9255
E3	72.09	E4	68.8199
E3	78.72	E4	59.5543
E3	83.89	E4	77.9347
E3	72.68	E4	68.0764
E3	69.65	E4	67.684
E3	73.35	E4	72.8165
E3	71.55	E4	74.0469
E3	69.55	E4	67.203
E3	65.46	E4	58.5683
E3	73.56	E4	62.7534
E3	71.23	E4	57.9784
E3	72.22	E4	62.0176
E3	76.84	E4	63.953
E3	74	E4	34.5914
E3	66.26	E4	39.839
E3	70.71	E4	52.4487
E3	68.64	E5	67.4904
E3	58.82	E5	61.3956
E3	67.26	E5	60.9524
E4	73.96	E5	59.7586
E4	76.2	E5	70.9061
E4	74.5	E5	59.1089
E4	66.75	E5	108.0368
E4	73.54	E5	96.388
E4	67.25	E5	77.578
E4	66.05	E5	85.0455
E4	52.5	E5	88.832
E4	74.38	E5	88.2904
E4	55.67	E5	76.83
E4	71.8	E5	88.7936
E4	63.58	E5	110.2007
E4	67.18	E5	85.3031
E4	68.54	E5	71.0326
E4	67.12	E5	82.2565
E4	65.11	E5	75.123
E4	79.28	E5	83.761
E4	63.33	E5	90.2824
E4	68.03	E5	86.5943
E4	67.09	E5	72.5182
E4	67.06	E5	72.9849
E4	69.05	E5	79.3181
E4	73.89	E5	95.6193
E4	69.41	E5	75.9814
E4	77.62	E5	67.1117
E4	71.13	E5	77.9916
E4	88.02	E5	72.5961
E4	73.31	E5	56.8245
E4	74.74	E5	50.6458
E4	79.07	E5	49.6484
E4	74.41	E5	84.7978
E4	80.11	E6	53.7882
E4	75.26	E6	48.3124
E4	75.5	E6	53.3979
E4	77.13	E6	58.9772
E4	84.41	E6	56.5796
E4	83.73	E6	53.0583
E4	71.11	E6	56.2606
E4	76.69	E6	64.6838
E4	88.9	E6	49.2964
E4	83.27	E6	53.1613
E4	76.11	E6	54.0528
E4	80.53	E6	54.178
E4	81.12	E6	57.306
E4	85.18	E6	63.7397
E4	69.31	E6	52.4962
E4	78.22	E6	64.9089
E4	79.81	E6	52.1749
E4	83.63	E6	64.8201
E4	74.71	E6	55.6985
E4	74.6	E6	49.6147
E4	76.1	E6	52.7594
E5	72.31	E6	62.5614
E5	70.03	E6	52.5922
E5	70.69	E6	47.9911
E5	65.18	E6	47.2273
E5	87.77	E6	44.2893
E5	64.45	E6	50.6066
E5	68.92	E6	52.3321
E5	67.26	E6	50.3494
E5	57.27	E6	50.5037
E5	102.86	E6	47.1757
E5	87.97	E6	54.761
E5	83.18	E6	47.1443
E5	117.11	E6	46.4643
E5	119.57	E7	39.28
E5	118.82	E7	52.8843
E5	104.78	E7	58.9254
E5	83.91	E7	60.6431
E5	100.52	E7	57.1484
E5	85.86	E7	62.8017
E5	92.31	E7	66.2665
E5	88.78	E7	70.8626
E5	105.59	E7	65.5015
E5	73.59	E7	81.7457
E5	88.04	E7	77.5116
E5	80.01	E7	73.3939
E5	73.84	E7	72.7407
E5	60.26	E7	71.5285
E5	80.68	E7	93.6063
E5	62.71	E7	81.0144
E5	58.98	E7	82.6879
E5	108.71	E7	96.0689
E5	72.4	E7	87.1477
E5	95.78	E7	90.4446
E5	95.16	E7	71.2096
E5	72.52	E7	78.9803
E5	74.52	E7	78.7517
E5	58.62	E7	79.7735
E5	101.11	E7	79.5518
E5	66.44	E7	76.3005
E6	107.624	E7	75.0612
E6	89.37	E7	73.7025
E6	98.08	E7	75.0094
E6	98	E7	72.6767
E6	92.43	E7	91.0377
E6	99.07	E7	86.1452
E6	106.76	E7	68.1371
E6	93.61	E7	70.9951
E6	108.26	E7	77.8833
E6	104.99	E7	85.2273
E6	109.07	E7	59.9857
E6	94.54	E7	68.3156
E6	111.33	E7	62.4079
E6	97.05	E7	58.9952
E6	123.57	E7	54.9645
E6	111.33	E8	36.3054
E6	109.08	E8	36.4277
E6	98.72	E8	55.8705
E6	105.85	E8	57.2309
E6	104.31	E8	47.6294
E6	112.96	E8	45.1781
E6	103.25	E8	53.1054
E6	143.55	E8	52.9406
E6	113.45	E8	48.0967
E6	101.78	E8	48.3097
E6	109.51	E8	47.426
E6	97.44	E8	42.7867
E6	121.02	E8	51.8095
E6	115.63	E8	47.7746
E6	142.7	E8	54.7188
E6	116.42	E8	52.4048
E6	100.78	E8	58.3982
E6	114.73	E8	63.2164
E6	101.93	E8	52.5932
E6	120.65	E8	54.0045
E6	98.35	E8	50.2081
E7	70.56	E8	50.3821
E7	80.39	E8	47.2829
E7	60.58
E7	60.97
E7	67.66
E7	84
E7	43.6
E7	82.7
E7	82.75
E7	71.73
E7	94.91
E7	66.87
E7	71.43
E7	70.91
E7	104.13
E7	113.01
E7	99.01
E7	110
E7	101.54
E7	103.58
E7	110.35
E7	106.08
E7	132.91
E7	126.64
E7	124.84
E7	119.31
E7	125.51
E7	116.05
E7	117.52
E7	107.27
E7	119.84
E7	108.35
E7	95.89
E7	101.15
E7	98.83
E7	102.01
E7	96.25
E7	101.82
E7	104.38
E7	100.17
E7	90.67
E8	58.15
E8	73.4
E8	84.86
E8	89.97
E8	86.88
E8	83.64
E8	82.16
E8	83.2
E8	100.28
E8	92.57
E8	86.94
E8	90.04
E8	114.54
E8	101.76
E8	106.75
E8	101.86
E8	106.01
E8	95.62
E8	99.67
E8	122
E8	97.21
E8	96
E8	112.83
E8	79.57
E8	82.63
E8	77.42
E8	94.3
E8	80.34
E8	83.63
E8	89.99
E8	75.74
E8	78.81
E8	77.61
E8	77.47
E8	84.14
E8	77.01
