# Supplementary material for: Mechanical force regulates tendon extracellular matrix organization and tenocyte morphogenesis through TGFbeta signaling
Source: eLife. 2018 Nov 26;7:e38069. doi: 10.7554/eLife.38069 (PMC6345564; doi:10.7554/eLife.38069)
Supplement: Figure 6—source data 1. [file elife-38069-fig6-data1.csv]

Figure 6 - source data 2 (refer to Figure 6G)
Dataset: Measurement of fluorescence intensities at ROI of tenocyte nuclei stained for pSMAD3
Embryo #	Ctrl-NS	Embryo #	Btx-NS
E1	185.953	E1	172.682
E1	246.877	E1	115.419
E1	253.953	E1	65.649
E1	147.206	E1	93.804
E1	187.898	E1	136.992
E1	321.885	E1	171.609
E1	129.822	E1	159.974
E1	134.775	E1	183.1
E1	125.224	E1	104.087
E1	171.953	E1	133.74
E1	256.357	E1	151.54
E1	255.342	E1	173.005
E1	251.004	E1	146.612
E1	306.813	E1	234.961
E1	211.044	E1	104.924
E1	163.526	E1	185.027
E1	143.462	E1	154.227
E1	258.388	E1	181.873
E1	277.209	E1	107.79
E1	193.183	E1	110.757
E1	186.079	E1	159.93
E1	227.8	E1	58.68
E1	263.379	E1	105.48
E1	383.824	E1	74.578
E1	196.094	E1	84.23
E1	176.441	E1	102.087
E1	227.693	E1	173.897
E1	182.962	E1	58.092
E1	178.646	E2	184.065
E1	175.632	E2	181.562
E1	136.741	E2	242.69
E1	148.357	E2	228.149
E1	145.7	E2	174.278
E2	130.975	E2	179.935
E2	100.478	E2	228.828
E2	58.416	E2	211.417
E2	128.253	E2	333.284
E2	96.357	E2	172.996
E2	140.481	E2	180.655
E2	110.593	E2	174.008
E2	175.549	E2	53.293
E2	354.804	E2	166.931
E2	239.665	E2	116.502
E2	288.942	E2	324.023
E2	167.119	E2	281.113
E2	236.483	E2	272.105
E2	169.007	E2	114.66
E2	184.604	E2	100.601
E2	449.707	E2	140.572
E2	313.393	E2	132.924
E2	249.771	E2	135.358
E2	275.71	E2	150.401
E2	196.87	E2	138.061
E2	213.018	E2	188.016
E2	388.11	E2	108.14
E2	331.044	E2	167.291
E2	302.082	E2	288.355
E2	184.61	E2	138.49
E2	221.749	E2	136.999
E2	220.034	E3	100.543
E3	298.442	E3	132.177
E3	254.337	E3	82.328
E3	258.584	E3	72.71
E3	180.242	E3	120.858
E3	196.208	E3	42.871
E3	189.838	E3	14.23
E3	223.022	E3	36.076
E3	214.932	E3	100.4
E3	230.618	E3	67.352
E3	117.535	E3	102.969
E3	204.976	E3	110.214
E3	142.719	E3	184.159
E3	134.719	E3	121.463
E3	153.635	E3	180.358
E3	228.31	E3	183.491
E3	213.402	E3	108.644
E3	223.32	E3	133.396
E3	247.439	E3	122.601
E3	194.931	E3	176.959
E3	161.338	E4	316.375
E3	138.09	E4	174.536
E3	244.605	E4	349.099
E4	271.375	E4	286.139
E4	259.931	E4	219.47
E4	211.354	E4	241.461
E4	229.058	E4	254.762
E4	148.18	E4	256.609
E4	172.317	E4	213.075
E4	189.544	E4	345.175
E4	171.278	E4	294.465
E4	125.827	E4	293.098
E4	112.26	E4	236.799
E4	99.257	E4	213.788
E4	197.16	E4	170.409
E4	195.66	E4	252.021
E4	170.317	E4	150.856
E4	206.367	E4	170.55
E4	163.331	E4	112.484
E4	162.989	E4	104.356
E4	171.537	E4	77.179
E4	229.411	E4	226.619
E4	195.303	E4	106.611
E4	179.65	E4	136.789
E4	251.595	E4	184.34
E4	253.847	E4	150.883
E4	202.648	E4	164.47
E4	176.709	E4	106.485
E4	184.91	E4	74.639
E4	161.247	E4	176.919
E4	171.307	E4	201.427
E4	252.172
