# Supplementary material for: Mechanical force regulates tendon extracellular matrix organization and tenocyte morphogenesis through TGFbeta signaling
Source: eLife. 2018 Nov 26;7:e38069. doi: 10.7554/eLife.38069 (PMC6345564; doi:10.7554/eLife.38069)
Supplement: Figure 6—source data 2. [file elife-38069-fig6-data2.csv]

Figure 6 - source data 2 (refer to Figure 6H)
Dataset: Measurement of tencoyte projection length in microns along ventral VMS
Embryo #	Ctrl-NS		Btx-NS
E1	66.532	E1	71.6397
E1	67.1795	E1	90.1653
E1	64.916	E1	78.8332
E1	74.4147	E1	59.5982
E1	50.3921	E1	69.8345
E1	58.3696	E1	58.3076
E1	68.7088	E1	66.7028
E1	66.461	E1	53.784
E1	64.213	E1	55.3494
E1	56.8667	E1	56.3699
E1	58.8285	E1	57.013
E1	55.0603	E1	52.1969
E1	56.7079	E1	66.0794
E1	42.8068	E1	53.2109
E1	49.4152	E1	52.337
E1	24.7317	E1	16.3972
E1	69.0063	E1	15.7221
E1	57.0977	E1	23.3183
E1	58.3422	E1	14.6476
E1	66.7528	E1	33.2071
E1	56.1728	E1	91.6523
E1	58.9677	E1	64.9806
E1	51.9356	E1	50.8198
E1	49.5385	E1	53.8194
E1	61.8658	E1	19.4005
E1	57.09	E1	63.0069
E1	65.7299	E1	55.5792
E2	52.511	E1	41.5986
E2	52.0685	E1	56.0537
E2	30.443	E1	47.8692
E2	54.8567	E1	52.603
E2	44.7346	E1	30.607
E2	37.3002	E1	37.2029
E2	45.1542	E1	70.9808
E2	57.7481	E2	36.5716
E2	49.6453	E2	24.6792
E2	51.3662	E2	30.9708
E2	53.6261	E2	21.7567
E2	59.6593	E2	45.4359
E2	65.0371	E2	26.8322
E2	77.5106	E2	29.0264
E2	71.327	E2	22.3366
E2	88.2559	E2	49.4188
E2	72.7039	E2	37.4241
E2	59.3725	E2	38.8271
E2	69.0112	E2	49.8545
E2	72.9921	E2	44.7253
E2	71.5477	E2	52.7641
E2	66.569	E2	40.8146
E2	70.6691	E2	54.8572
E2	91.9051	E2	51.0738
E2	68.4931	E2	57.4078
E2	89.2678	E2	49.5649
E2	71.5896	E2	48.8133
E2	71.1568	E2	45.0663
E2	76.2274	E2	54.8696
E2	78.8828	E2	45.4622
E2	79.3589	E2	52.0572
E2	82.4682	E2	46.1279
E2	74.9009	E2	44.0547
E2	66.7332	E2	47.3658
E2	72.4614	E2	44.5991
E2	83.3806	E2	46.5415
E2	72.8616	E2	43.7478
E2	83.8704	E2	35.1316
E2	72.0324	E2	37.3454
E2	54.2747	E2	34.3854
E2	63.7408	E2	45.1314
E2	49.7048	E2	34.0514
E2	53.5926	E2	41.0189
E2	28.6661	E2	37.055
E3	54.608	E2	38.4276
E3	63.5531	E2	39.7894
E3	71.3493	E3	38.7991
E3	44.9585	E3	37.3584
E3	65.3832	E3	28.2919
E3	64.2408	E3	24.3197
E3	65.6355	E3	32.3841
E3	48.4732	E3	44.7654
E3	49.3667	E3	28.8143
E3	53.4846	E3	58.9957
E3	57.9984	E3	56.105
E3	67.6577	E3	49.4154
E3	55.8223	E3	68.6803
E3	62.5424	E3	55.2666
E3	60.5531	E3	67.1744
E4	59.6908	E3	60.7508
E4	52.8502	E3	56.7266
E4	68.0511	E3	46.1985
E4	60.0511	E3	53.7366
E4	38.6431	E3	52.8138
E4	35.408	E3	63.4539
E4	49.6406	E3	58.2151
E4	82.805	E3	55.488
E4	90.5313	E3	52.0111
E4	58.9461	E3	40.0001
E4	71.6457	E3	38.0695
E4	64.0106	E3	32.5645
E4	70.049	E4	61.2476
E4	56.8129	E4	56.1713
E4	62.1129	E4	54.1298
E4	57.52	E4	56.9335
E4	59.1648	E4	66.8089
E4	95.6778	E4	60.296
E4	73.3957	E4	64.1656
E4	79.2472	E4	57.2343
E4	68.9968	E4	53.5957
E4	67.1052	E4	50.0979
E4	48.381	E4	69.3091
E4	85.9418	E4	64.9075
E4	65.9805	E4	69.3091
E4	84.5136	E4	64.9075
E4	81.3891	E4	69.1699
E4	63.366	E4	50.7602
E4	65.7179	E4	46.2632
E4	88.0287	E4	41.2469
E4	77.0689	E4	44.5572
E4	71.9674	E4	41.1753
E4	66.9314	E4	42.861
E4	68.8022	E4	48.7692
E4	83.3821	E4	38.0324
E4	72.4634	E4	30.0516
E4	69.0501	E4	33.6999
E4	81.0609	E4	51.3034
E4	52.8366	E4	32.0236
E4	55.8008	E4	35.4134
E4	64.2697	E4	32.5256
E4	57.7303	E4	36.7586
E4	50.5896	E4	48.7488
E4	50.607	E4	45.5438
E4	37.1915	E4	64.9945
E4	47.7729	E4	59.2236
E4	41.8096	E4	52.6276
E4	35.8452	E4	51.9349
E4	35.6469	E4	57.5822
E4	48.0826
E4	36.7117
E4	39.2152
