# Supplementary material for: Mechanical force regulates tendon extracellular matrix organization and tenocyte morphogenesis through TGFbeta signaling
Source: eLife. 2018 Nov 26;7:e38069. doi: 10.7554/eLife.38069 (PMC6345564; doi:10.7554/eLife.38069)
Supplement: Figure 6—figure supplement 1—source data 1. [file elife-38069-fig6-figsupp1-data1.csv]

Figure 6-figure supplement 1 - source data 1 (refer to Figure 6-figure supplement 1G)
Fluorescence intensity measurements of ROI around tenocyte nuclei stained for pSMAD3
Embryo #	Btx-NS	Embryo #	Btx-S
E1	293.72	E1	210.44
E1	212.25	E1	533.22
E1	259.34	E1	724
E1	208.36	E1	590.25
E1	197.34	E1	637.81
E1	294.96	E1	597.05
E1	136.17	E1	574.43
E1	77.64	E1	516.58
E1	334.04	E1	695.6
E1	219.82	E1	728.09
E1	228.35	E1	397.29
E1	218.17	E1	771.62
E1	178.66	E1	491.24
E1	153.01	E1	691.52
E1	136.82	E1	495.18
E1	208.46	E1	720.87
E1	95.79	E1	498.16
E1	117.51	E1	470.25
E1	208.05	E1	486.99
E1	176.34	E1	497
E1	173.79	E1	741.93
E1	365.73	E1	665.07
E1	354.27	E1	301.02
E1	399.71	E1	492.48
E1	282.93	E1	499.98
E1	412.13	E1	382.29
E1	233.71	E1	511.22
E1	259.25	E1	335.84
E1	120.63	E1	505.75
E1	335.64	E1	535.69
E2	333.6	E1	446.78
E2	214.88	E1	383.36
E2	256.07	E2	735.03
E2	190.14	E2	864.09
E2	250.4	E2	611.89
E2	283.65	E2	442.07
E2	206.29	E2	846.6
E2	305.46	E2	521.37
E2	403.07	E2	785.55
E2	367.23	E2	615.51
E2	221.27	E2	864.14
E2	446.83	E2	1129.11
E2	117.14	E2	1049.18
E2	206.98	E2	1148.49
E2	316.7	E2	562.67
E2	563.67	E2	566.96
E2	461.15	E2	620.65
E2	523.27	E2	611.3
E2	372.34	E2	1211.17
E2	352.66	E2	868.79
E2	199.25	E2	846.06
E2	394.64	E2	671.98
E2	267.07	E2	661.35
E3	337.215	E2	1174.9
E3	415.567	E2	1333.27
E3	241.477	E2	663.87
E3	290.826	E2	780.07
E3	468.846	E2	818.76
E3	379.183	E2	436.88
E3	336.081	E2	391.08
E3	286.082	E2	858.19
E3	268.291	E2	758.15
E3	454.5	E2	605.56
E3	316.543	E2	867.01
E3	439.052	E2	743.69
E3	320.291	E2	690.01
E3	274.162	E2	848.75
E3	376.42	E2	838.16
E3	374.633	E2	1055.12
E3	607.565	E2	811.93
		E2	928.92
		E2	537.93
		E2	425.7
		E2	529.66
		E2	1077.51
		E2	1150.15
		E2	765
		E2	996.35
		E2	661.99
		E2	605.81
		E2	739.72
